# Supplementary material for: Optimizing Hepatitis C Treatment Monitoring: Is Sustained Virologic Response at 4 Weeks Becoming the New Standard?
Source: Microorganisms. 2024 Oct 10;12(10):2050. doi: 10.3390/microorganisms12102050 (PMC11509943; doi:10.3390/microorganisms12102050)
Supplement: Supplementary file 1 [file microorganisms-12-02050-s001.zip]

Archive with 1 entries (1 files):
- microorganisms-3242334-supplementary.pdf
